# Supplementary material for: Comprehensive profiling of semi‐polar phytochemicals in whole wheat grains (Triticum aestivum) using liquid chromatography coupled with electrospray ionization quadrupole time‐of‐flight mass spectrometry
Source: Metabolomics. 2021 Jan 27;17(2):18. doi: 10.1007/s11306-020-01761-4 (PMC7840630; doi:10.1007/s11306-020-01761-4)
Supplement: Supplementary file 3 — Electronic supplementary material 3 (XLSX 82 kb) [file 11306_2020_1761_MOESM3_ESM.xlsx]

## Sheet: Hydroquinones
Supplemental Table 7a. Analytical data of annotated hydroquinones.
ID	Annotaion	Compound Class	Pubchem CID	Elemental Composition	Retention time	Quantifier Ion - m/z1	Quantifier Ion - type1	Fragment ions	Annotation Level	Comments
HQ1	Hydroquinone O-Hex3	Hydroquinone glycoside	-	C24H36O17	1.76	614.229	[M+NH4]+	m/z 614@10 eV: 614.229 (26), 487.166 (4, C18H31O15+), 435.151 (1, C18H27O12+), 325.113 (100, C12H21O10+), 289.091 (5, C12H17O8+), 273.097 (2, C12H17O7+), 237.076 (1, C12H13O5+), 163.060 (18, C6H11O5+), 145.050 (13, C6H9O4+), 127.039 (4, C6H7O3+), 85.029 (6, C4H5O2+)	2	Hydroquinone 1-O-[b-Glc(1->6)-b-Glc(1->6)-b-Glc(1->)], Zhokhov et al., J. Nat. Prod. 2009, 72, 656, Zhokhov et al., Food Chem. 2010, 121, 645.
						595.188	[M-H]-	-
HQ2	Methoxyhydroquinone O-Hex3	Hydroquinone glycoside	-	C25H38O18	2.09/2.33	644.24	[M+NH4]+	m/z 644@10 eV: 644.240 (100), 487.164 (3, C18H31O15+), 465.158 (1, C19H29O13+), 325.114 (77, C12H21O10+), 303.108 (28, C13H19O8+), 289.091 (3, C12H17O8+), 267.086 (14, C13H15O6+), 163.060 (10, C6H11O5+), 145.050 (10, C6H9O4+), 141.054 (15, C7H9O3+), 127.038 (2, C6H7O3+), 85.029 (3, C4H5O2+); pseudo-MS3 m/z 141@20 eV: 109.029 (76, C6H5O2+), 81.035 (100, C5H5O+), 53.039 (9, C4H5O+)	2	2-Methoxyhydroquinone 1/4-O-[b-Glc(1->6)-b-Glc(1->6)-b-Glc(1->)], Zhokhov et al., J. Nat. Prod. 2009, 72, 656, Zhokhov et al., Food Chem. 2010, 121, 645.
						625.198	[M-H]-	-
HQ3	2,6-Dimethoxyhydroquinone O-Hex3	Hydroquinone glycoside	-	C26H40O19	2.42	674.25	[M+NH4]+	m/z 674@10 eV: 674.250 (100), 495.168 (1, C20H31O14+), 487.164 (1, C18H31O15+), 333.118 (31, C14H21O9+), 325.112 (8, C12H21O10+), 315.106 (1, C14H19O8+), 297.096 (4, C14H17O7+), 171.065 (31, C8H11O4+), 163.060 (1, C6H11O5+), 145.049 (2, C6H9O4+); pseudo-MS3 m/z 171@20 eV: 139.039 (38, C7H7O3+), 111.045 (100, C6H7O3+), 93.034 (62, C6H5O+), 83.050 (16, C5H7O+), 81.035 (9, C5H5O+), 68.997 (15, C3HO2…	2	2,6-Dimethoxyhydroquinone 1/4-O-[b-Glc(1->6)-b-Glc(1->6)-b-Glc(1->)], Zhokhov et al., J. Nat. Prod. 2009, 72, 656, Zhokhov et al., Food Chem. 2010, 121, 645.
						655.209	[M-H]-	-
HQ4	Methoxyhydroquinone O-Hex2	Hydroquinone glycoside	-	C19H28O13	1.95/2.11	482.187	[M+NH4]+	m/z 482@10 eV: 482.186 (37), 342.141 (3, C12H24NO10+), 325.113 (49, C12H21O10+), 303.108 (13, C13H19O8+), 289.090 (9, C12H17O8+), 267.087 (35, C13H15O6+), 253.072 (2, C12H13O6+), 249.073 (5, C13H13O5+), 231.063 (3, C13H11O4+), 180.089 (3, C6H14NO5+), 163.060 (52, C6H11O5+), 145.050 (100, C6H9O4+), 141.054 (91, C7H9O3+), 127.038 (16, C6H7O3+), 109.027 (7, C6H5O2+), 97.029 (6, C5H5O2+), 85.029 (40,…	2	2-Methoxyhydroquinone 1/4-O-[b-Glc(1->6)-b-Glc(1->)], Zhokhov et al., J. Nat. Prod. 2009, 72, 656, Zhokhov et al., Food Chem. 2010, 121, 645.
						463.146	[M-H]-	-
HQ5	2,6-Dimethoxyhydroquinone O-Hex2	Hydroquinone glycoside	-	C20H30O14	2.30/2.59	512.197	[M+NH4]+	m/z 512@10 eV: 512.196 (8), 333.118 (18, C14H21O9+), 297.096 (5, C14H17O7+), 237.078 (1, C12H13O5+), 171.066 (100, C8H11O4+), 163.061 (1, C6H11O5+), 145.049 (2, C6H9O4+), 139.039 (1, C7H7O3+), 127.039 (1, C6H7O3+), 85.029 (2, C4H5O2+), pseudo-MS3 m/z 171@20 eV: 139.039 (38, C7H7O3+), 111.045 (100, C6H7O3+), 93.034 (62, C6H5O+), 83.050 (16, C5H7O+), 81.035 (9, C5H5O+), 68.997 (15, C3HO2+), 65.039 …	2	2,6-Dimethoxyhydroquinone 1/4-O-[b-Glc(1->6)-b-Glc(1->)], Zhokhov et al., J. Nat. Prod. 2009, 72, 656, Zhokhov et al., Food Chem. 2010, 121, 645.
						493.156	[M-H]-	-
HQ6	2,6-Dimethoxyhydroquinone O-(Hex-Sulfate)	Hydroquinone glycoside sulfate	-	C14H20O12S	1.88	-	-	-	2
						411.06	[M-H]-	m/z 411@20 eV: 411.060 (100), 241.003 (11, C6H9O8S-), 138.970 (1, C2H3O5S-), 96.960 (21, HO4S-), 95.951 (1, O4S*-), 79.957 (2, O3S*-)
1 Preferred quantifier ion marked in bold.

## Sheet: Hydroxycinnamic Acid Amides
Supplemental Table 7b. Analytical data of annotated hydroxycinnamic acid amides.
ID	Annotaion	Compound Class	Pubchem CID	Elemental Composition	Retention time	Quantifier Ion - m/z1	Quantifier Ion - type1	Fragment ions	Annotation Level	Comments
HCAA1	N-Coumaroyl-putrescine	HCAA	6439562	C13H18N2O2	3.80	235.144	[M+H]+	m/z 235@10 eV: 235.144 (100), 218.118 (47, C13H16NO2+), 147.044 (96, C9H7O2+), 115.086 (7, C5H11N2O+), 89.107 (24, C4H13N2+), 72.081 (20, C4H10N+)	2	Moheb et al., Phytochemistry 2011, 72, 2294
						-	-	-
HCAA2	N-Coumaroyl-hydroxyputrescine	HCAA	-	C13H18N2O3	2.58/3.40	251.139	[M+H]+	m/z 251@10 eV: 251.139 (100), 234.112 (6, C13H16NO3+), 233.128 (56, C13H17N2O2+), 204.102 (9, C12H14NO2+), 147.044 (98, C9H7O2+), 131.081 (1, C5H11N2O2+), 105.102 (41, C4H13N2O+), 88.076 (11, C4H10NO+), 70.064 (7, C4H8N+)	2	Samborski et al., Phytochemistry 1970, 9, 1939; Moheb et al., Phytochemistry 2011, 72, 2294
						-	-	-
HCAA3	N-Feruloyl-putrescine	HCAA	5281796	C14H20N2O3	4.55	265.155	[M+H]+	m/z 265@10 eV: 265.155 (59), 248.128 (12, C14H18NO3+), 177.054 (100, C10H9O3+), 145.029 (4, C9H5O2+), 115.086 (4, C5H11N2O+), 89.108 (13, C4H13N2+), 72.079 (3, C4H10N+)	2	Moheb et al., Phytochemistry 2011, 72, 2294
						-	-	-
HCAA4	N-Feruloyl-hydroxyputrescine	HCAA	-	C14H20N2O4	3.16/4.06	281.15	[M+H]+	m/z 281@10 eV: 281.149 (72), 263.138 (43, C14H19N2O3+), 234.111 (4, C13H16NO3+), 177.054 (100, C10H9O3+), 145.028 (2, C9H5O2+), 131.082 (3, C5H11N2O2+), 105.102 (11, C4H13N2O+), 88.075 (4, C4H10NO+), 70.064 (2, C4H8N+)	2	Samborski et al., Phytochemistry 1970, 9, 1939
						-	-	-
HCAA5	N1-Coumaroyl-agmatine	HCAA	5280691	C14H20N4O2	3.84/5.16	277.166	[M+H]+	m/z 277@15 eV: 277.166 (100), 260.139 (22, C14H18N3O2+), 235.143 (2, C13H19N2O2+), 218.117 (10, C13H16NO2+), 217.133 (7, C13H17N2O+), 147.044 (63, C9H7O2+), 131.128 (5, C5H15N4+), 115.087 (11, C5H11N2O+), 114.102 (23, C5H12N3+), 89.107 (2, C4H13N2+), 72.080 (2, C4H10N+)	2	Moheb et al., Phytochemistry 2011, 72, 2294
						-	-	-
HCAA6	N1-Coumaroyl-3-hydroxyagmatine	HCAA	46173242	C14H20N4O3	3.09/4.19	293.161	[M+H]+	m/z 293@15 eV: 293.161 (100), 276.134 (2, C14H18N3O3+), 275.150 (26, C14H19N4O2+), 259.107 (4, C14H15N2O3+), 216.102 (4, C13H14NO2+), 147.044 (66, C9H7O2+), 130.097 (3, C5H12N3O+), 129.113 (6, C5H13N4+), 113.070 (4, C5H9N2O+), 112.087 (3, C5H10N3+),70.065 (4, C4H8N+), 60.055 (1, CH6N3+)	2	Jin et al., Biosci. Biotechnol. Biochem. 2003, 67, 1245
						-	-	-
HCAA7	N1-Coumaroyl-3-oxoagmatine	HCAA	-	C14H18N4O3	3.07/4.11	291.145	[M+H]+	m/z 291@15 eV: 291.144 (1), 273.134 (100, C14H17N4O2+), 255.124 (19, C14H15N4O+), 147.044 (14, C9H7O2+), 127.097 (25, C5H11N4+), 110.071 (4, C5H8N3+), 60.056 (2, CH6N3+)	2
						-	-	-
HCAA8	N1-Feruloyl-agmatine	HCAA	46173376	C15H22N4O3	4.40/5.81	307.176	[M+H]+	m/z 307@15 eV: 307.176 (100), 290.151 (11, C15H20N3O3+), 248.127 (5, C14H18NO3+), 247.143 (2, C14H19N2O2+), 177.054 (48, C10H9O3+), 145.027 (2, C9H5O2+), 131.130 (5, C5H15N4+), 115.087 (6, C5H11N2O+), 114.102 (17, C5H12N3+), 89.107 (1, C4H13N2+)	2	Moheb et al., Phytochemistry 2011, 72, 2294
						-	-	-
HCAA9	N1-Feruloyl-3-hydroxyagmatine	HCAA	-	C15H22N4O4	3.76/4.88	323.171	[M+H]+	m/z 323@15 eV: 323.171 (100), 306.146 (4, C15H20N3O4+), 305.161 (23, C15H21N4O3+), 289.117 (3, C15H17N2O4+), 246.111 (3, C14H16NO3+), 177.055 (53, C10H9O3+), 147.124 (7, C5H15N4O+), 145.029 (2, C9H5O2+), 130.097 (3, C5H12N3O+), 129.113 (5, C5H13N4+), 113.071 (2, C5H9N2O+), 112.087 (2, C5H10N3+), 70.065 (3, C4H8N+), 60.055 (2, CH6N3+)	2
						-	-	-
HCAA10	N1-Feruloyl-dehydroagmatine	HCAA	-	C15H20N4O3	4.84/6.73	305.161	[M+H]+	m/z 305@15 eV: 305.161 (9), 194.081 (1, C10H12NO3+), 177.055 (1, C10H9O3+), 112.087 (59, C5H10N3+), 70.065 (100, C4H8N+)	2
						-	-	-
HCAA11	N1-Sinapoyl-agmatine	HCAA	129662367	C16H24N4O4	4.78/6.26	337.187	[M+H]+	m/z 337@15 eV: 337.186 (100), 320.160 (5, C16H22N3O4+), 278.138 (1, C15H20NO4+), 207.065 (38, C11H11O4+), 175.039 (2, C10H7O3+), 131.128 (3, C5H15N4+), 115.088 (2, C5H11N2O+), 114.102 (6, C5H12N3+)	2
						-	-	-
HCAA12	N1-Sinapoyl-dehydroagmatine	HCAA	-	C16H22N4O4	5.31/7.12	335.171	[M+H]+	m/z 335@15 eV: 335.171 (14), 224.090 (1, C11H14NO4+), 207.065 (1, C11H11O4+), 175.040 (1, C10H7O3+), 112.087 (77, C5H10N3+), 70.065 (100, C4H8N+)	2
						-	-	-
HCAA13	N-Feruloyl-spermidine	HCAA	-	C17H17N3O3	1.98/2.82	322.212	[M+H]+	m/z 322@20 eV: 322.212 (35), 305.187 (9, C17H25N2O3+), 248.128 (13, C14H18NO3+), 234.113 (8, C13H16NO3+), 177.055 (100, C10H9O3+), 155.118 (3, C8H15N2O+), 146.165 (11, C7H20N3+), 145.028 (12, C9H5O2+), 129.139 (6, C7H17N2+), 112.113 (4, C7H14N+), 72.081 (14, C4H10N+)	2
						-	-	-
HCAA14	Nx,Ny-Bis(coumaroyl)-spermidine	HCAA	-	C25H31N3O4	7.36/7.64/ 8.17/8.46	438.239	[M+H]+	m/z 438@30 eV: 438.238 (3), 421.210 (8, C25H29N2O4+), 292.200 (46, C16H26N3O2+), 275.173 (12, C16H23N2O2+), 218.116 (24, C13H16NO2+), 204.101 (68, C12H14NO2+), 147.044 (100, C9H7O2+), 146.164 (6, C7H20N3+), 129.138 (3, C7H12N2+)	2
						-	-	-
HCAA15	Nx-Coumaroyl-Ny-caffeoyl-spermidine	HCAA	-	C25H31N3O5	6.60/6.90/ 7.41/7.74	454.234	[M+H]+	m/z 454@30 eV: 454.229 (3), 437.206 (14, C25H29N2O5+), 308.196 (31, C16H26N3O3+), 292.201 (7, C16H26N3O2+), 291.170 (5, C16H23N2O3+), 275.175 (9, C16H23N2O2), 234.111 (19, C13H16NO3+), 204.101 (100, C12H14NO2+), 163.038 (40, C9H7O3+), 155.117 (2, C8H15N2O+), 147.044 (63, C9H7O2+), 146.165 (4, C7H20N3+), 129.137 (4, C7H17N2+), 119.048 (4, C8H7O+), 112.111 (4, C7H14N+), 72.080 (14, C4H10N+)	2	Savolainen et al., Food Chem. 2014, 153, 424
						-	-	-
HCAA16	Nx-Coumaroyl-Ny-feruloyl-spermidine	HCAA	-	C26H33N3O5	7.63/7.83/ 8.51/8.70	468.249	[M+H]+	m/z 468@30 eV: 468.248 (7), 451.221 (15, C26H31N2O5+), 322.211 (44, C17H28N3O3+), 305.185 (6, C17H25N2O3+), 292.201 (15, C16H26N3O2+), 275.175 (9, C16H23N2O2+), 248.127 (14, C14H18NO3+), 234.110 (3, C13H16NO3+), 221.128 (4, C12H17N2O2+), 204.101 (74, C12H14NO2+), 155.118 (3, C8H15N2O+), 177.054 (100, C10H9O3+), 147.044 (39, C9H7O2+), 146.165 (10, C7H20N3+), 145.027 (17, C9H5O2+), 129.137 (8, C7H1…	2	Savolainen et al., Food Chem. 2014, 153, 424
						-	-	-
HCAA17	Nx-Caffeoyl-Ny-feruloyl-spermidine	HCAA	-	C26H33N3O6	6.71/6.89/ 7.42/7.93	484.244	[M+H]+	m/z 484@30 eV: 484.242 (7), 467.215 (21, C26H31N2O6+), 322.210 (12, C17H28N3O3+), 308.195 (87, C16H26N3O3+), 305.185 (12, C17H25N2O3+), 291.170 (13, C16H23N2O3+), 251.134 (6, C13H19N2O3+), 234.112 (78, C13H16NO3+), 177.054 (100, C10H9O3+), 163.048 (21, C9H7O3+), 155.116 (4, C8H15N2O+), 146.164 (9, C7H20N3+), 145.028 (11, C9H5O2+), 129.139 (5, C7H17N2+), 112.110 (3, C7H14N+), 72.081 (10, C4H10N+)	2	Savolainen et al., Food Chem. 2014, 153, 424
						-	-	-
HCAA18	Nx,Ny-Bis(feruloyl)-spermidine	HCAA	-	C27H35N3O6	7.74/8.12/ 8.54/8.90	498.26	[M+H]+	m/z 498@30 eV: 498.258 (6), 481.232 (8, C27H33N2O6+), 322.212 (56, C17H28N3O3+), 305.185 (7, C17H25N2O3+), 248.112 (37, C14H18NO3+), 234.112 (37,C13H16NO3+), 177.054 (100, C10H9O3+), 146.165 (3, C7H20N3+), 145.027 (10, C9H5O2+), 129.138 (3, C7H17N2+)	2
						-	-	-
HCAA19	Nx-Acetyl-Ny-feruloyl-spermine	HCAA	-	C22H36N4O4	1.71/2.17	421.281	[M+H]+	m/z 421@30 eV: 421.279 (25), 404.251 (4, C22H34N3O4+), 305.185 (10, C17H25N2O3+), 271.212 (27, C13H27N4O2+), 254.186 (27, C13H24N3O2+), 245.233 (34, C12H29N4O+), 234.112 (21, C13H16NO3+), 197.130 (14, C10H17N2O2+), 177.054 (100, C10H9O3+), 171.147 (16, C9H19N2O+), 155.117 (13, C8H15N2O+), 145.027 (20, C9H5O2+), 137.058 (5, C8H9O2+), 129.138 (39, C7H17N2+), 112.112 (33, C7H14N+), 100.075 (9, C5H10…	2
						-	-	-
HCAA20	Nx-Coumaroyl-Ny-feruloyl-spermine	HCAA	-	C29H40N4O5	4.39/5.23	525.307	[M+H]+	m/z 525@30 eV: 525.307 (100), 379.270 (28, C20H35N4O3+), 375.238 (29, C20H31N4O3+), 349.259 (13, C19H33N4O2+), 305.186 (36, C17H25N2O3+), 275.175 (7, C16H23N2O2+), 234.112 (17, C13H16NO3+), 233.128 (6, C13H17N2O2+), 229.202 (7, C11H25N4O+), 214.190 (5, C11H24N3O+), 204.101 (5, C12H14NO2+), 177.054 (12, C10H9O3+), 155.118 (7, C8H15N2O+), 147.044 (23, C9H7O2+), 129.138 (59, C7H17N2+), 112.112 (14, …	2
						-	-	-
HCAA21	Nx-Caffeoyl-Ny-feruloyl-spermine	HCAA	-	C29H40N4O6	3.81/4.70	541.302	[M+H]+	m/z 541@30 eV: 541.300 (100), 391.233 (31, C20H31N4O4+), 379.268 (35, C20H35N4O3+), 365.253 (13, C19H33N4O3+), 361.260 (4, C20H33N4O2+), 305.185 (38, C17H25N2O3+), 291.169 (9, C16H23N2O3+), 234.111 (19, C13H16NO3+), 233.128 (6, C13H17N2O2+), 229.202 (10, C11H25N4O+), 214.190 (9, C11H24N3O+), 177.054 (14, C10H9O3+), 163.038 (15, C9H7O3+), 155.118 (11, C8H15N2O+),129.138 (71, C7H17N2+), 112.112 (20…	2
						-	-	-
HCAA22	Nx,Ny-Bis(feruloyl)-spermine	HCAA	-	C30H42N4O6	4.65/5.50	555.318	[M+H]+	m/z 555@30 eV: 555.315 (100), 405.248 (23, C21H33N4O4+), 379.268 (42, C20H35N4O3+), 305.185 (47, C17H25N2O3+), 234.112 (22, C13H16NO3+), 233.128 (6, C13H17N2O2+), 229.202 (8, C11H25N4O+), 214.190 (7, C11H24N3O+), 177.054 (57, C10H9O3+), 155.118 (7, C8H15N2O+), 145.028 (6, C9H5O2+), 129.138 (58, C7H17N2+), 112.112 (12, C7H14N+)	2
						-	-	-
HCAA23	Nx-Acetyl-Ny-(3,4-dimethoxycinnamoyl)-spermine	HCAA	-	C23H38N4O4	3.09/3.17	435.297	[M+H]+	m/z 421@30 eV: 435.294 (20), 418.268 (4, C23H36N3O4+), 319.199 (4, C18H27N2O3+), 271.211 (13, C13H27N4O2+), 254.187 (6, C13H24N3O2+), 248.127 (11, C14H18NO3+), 245.235 (3, C12H29N4O+), 197.128 (5, C10H17N2O2+), 191.070 (100, C11H11O3+), 171.149 (2, C9H19N2O+), 163.075 (2, C10H11O2+), 155.119 (2, C8H15N2O+), 151.074 (5, C9H11O2+), 129.137 (11, C7H17N2+), 112.112 (15, C7H14N+)	2
							-
HCAA24	Nx-Coumaroyl-Ny-(3,4-dimethoxycinnamoyl)-spermine	HCAA	-	C30H42N4O5	5.38/6.02	539.323	[M+H]+	m/z 539@30 eV: 539.323 (100), 393.285 (30, C21H37N4O3+), 375.238 (27, C20H31N4O3+), 319.201 (33, C18H27N2O3+), 275.175 (6, C16H23N2O2+), 248.128 (16, C14H18NO3+), 247.144 (6, C14H19N2O2+), 229.202 (4, C11H25N4O+), 214.190 (4, C11H24N3O+), 204.101 (4, C12H14NO2+), 191.070 (27, C11H11O3+), 155.118 (4, C8H15N2O+), 151.074 (4, C9H11O2+), 147.044 (14, C9H7O2+), 129.138 (53, C7H17N2+), 112.112 (11, C7H…	2	Savolainen et al., Food Chem. 2014, 153, 424
						-	-	-
HCAA25	Nx-Caffeoyl-Ny-(3,4-dimethoxycinnamoyl)-spermine	HCAA	-	C30H42N4O6	4.80/5.51	555.318	[M+H]+	m/z 555@30 eV: 555.316 (100), 393.284 (40, C21H37N4O3+), 391.232 (20, C20H31N4O4+), 319.200 (38, C18H27N2O3+), 291.169 (7, C16H23N2O3+), 248.127 (16, C14H18NO3+), 247.143 (6, C14H19N2O2+), 229.202 (7, C11H25N4O+), 214.190 (9, C11H24N3O+), 191.070 (30, C11H11O3+), 163.038 (13, C9H7O3+), 155.118 (7, C8H15N2O+), 151.074 (8, C9H11O2+), 129.138 (70, C7H17N2+), 112.112 (18, C7H14N+), 98.096 (6, C6H12N+)	2
						-	-	-
HCAA26	Nx-Feruloyl-Ny-(3,4-dimethoxycinnamoyl)-spermine	HCAA	-	C31H44N4O6	5.57/6.32	569.333	[M+H]+	m/z 569@30 eV: 569.332 (100), 405.248 (14, C21H33N4O4+), 393.284 (29, C21H37N4O3+), 319.201 (27, C18H27N2O3+), 305.185 (9, C17H25N2O3+), 248.127 (13, C14H18NO3+), 247.143 (7, C14H19N2O2+), 234.112 (5, C13H16NO3+), 229.201 (4, C11H25N4O+), 214.191 (7, C11H24N3O+), 191.070 (17, C11H11O3+), 177.054 (28, C9H7O3+), 155.118 (4, C8H15N2O+), 151.074 (5, C9H11O2+), 145.028 (3, C9H5O2+), 129.138 (42, C7H17…	2
						-	-	-
1 Preferred quantifier ion marked in bold.

## Sheet: Benzoxazinoids
Supplemental Table 7c. Analytical data of annotated benzoxazinoids.
ID	Annotaion	Compound Class	Pubchem CID	Elemental Composition	Retention time	Quantifier Ion - m/z1	Quantifier Ion - type1	Fragment ions	Annotation Level	Comments
BX1	2-Hydroxy-1,4-benzoxazin-3-one 2-O-Hex2	Lactam-type BX	-	C20H27NO13	4.83	512.138	[M+Na]+	-	2	de Bruijn et al., J. Agric. Food Chem. 2016, 64, 6267; Hanhineva et al., J. Agric. Food Chem. 2011, 59, 921.
						488.141	[M-H]-	m/z 488@30 eV: 488.140 (1), 164.035 (100, C8H6NO3-), 136.040 (10, C7H6NO2-), 120.046 (1,C7H6NO-), 118.030 (4, C7H4NO-), 108.045 (14, C6H6NO-), 89.024 (2,C3H5O3-), 59.014 (1, C2H3O2-)
BX2	2,7-Dihydroxy-1,4-benzoxazin-3-one 2-O-Hex2	Lactam-type BX	-	C20H27NO14	3.49	528.132	[M+Na]+	-	2	de Bruijn et al., J. Agric. Food Chem. 2016, 64, 6267; Hanhineva et al., J. Agric. Food Chem. 2011, 59, 921.
						504.136	[M-H]-	m/z 504@30 eV: 180.029 (100, C8H6NO4-), 179.054 (12, C6H11O6-), 162.020 (74, C8H4NO3-), 152.036 (9, C7H6NO3-), 134.024 (21, C7H4NO2-), 124.041 (14, C6H6NO2-), 113.022 (8, C5H5O3-), 89.025 (8, C3H5O3-), 71.016 (2, C3H3O2-), 59.014 (7, C2H3O2-)
BX3	2,4-Dihydroxy-1,4-benzoxazin-3-one 2-O-Hex (DIBOA Hex)	Hydroxamic acid-type BX	58114415	C14H17NO9	5.23	164.034	[M+H-C6H12O6]+	-	2	de Bruijn et al., J. Agric. Food Chem. 2016, 64, 6267; Hanhineva et al., J. Agric. Food Chem. 2011, 59, 921.
						342.083	[M-H]-	m/z 342@10 eV: 180.030 (1, C8H6NO4-), 162.020 (27, C8H4NO3-), 143.033 (1, C6H7O4-), 134.025 (100, C7H4NO2-), 118.028 (1, C7H4NO-), 113.024 (1, C5H5O3-), 108.045 (3, C6H6NO-), 89.025 (2, C3H5O3-)
BX4	2,4-Dihydroxy-1,4-benzoxazin-3-one 2-O-Hex2 (DIBOA Hex2)	Hydroxamic acid-type BX	-	C20H27NO14	4.77	164.034	[M+H-C12H22O11]+	-	2	de Bruijn et al., J. Agric. Food Chem. 2016, 64, 6267; Hanhineva et al., J. Agric. Food Chem. 2011, 59, 921.
						504.136	[M-H]-	m/z 504@20 eV: 504.134 (4), 180.029 (1, C8H6NO4-), 179.055 (3, C6H11O6-), 162.020 (46, C8H4NO3-), 161.045 (1, C6H9O5-), 134.025 (100, C7H4NO2-), 119.034 (2, C4H7O4-), 118.029 (1, C7H4NO-), 113.024 (1, C5H5O3-), 108.045 (1, C6H6NO-), 101.024 (2, C4H5O3-), 89.024 (5, C3H5O3-), 71.013 (1, C3H3O2-), 59.014 (2, C2H3O2-)
BX5	2,4-Hydroxy-7-methoxy-1,4-benzoxazin-3-one 2-O-Hex2	Hydroxamic acid-type BX	-	C21H29NO15	5.68	558.143	[M+Na]+	-	2	de Bruijn et al., J. Agric. Food Chem. 2016, 64, 6267; Hanhineva et al., J. Agric. Food Chem. 2011, 59, 921.
						534.146	[M-H]-	m/z 534@20 eV: 534.143 (4), 323.096 (2, C12H19O10-), 192.030 (33, C9H6NO4-), 179.054 (7, C6H11O6-), 164.035 (100, C8H6NO3-), 161.043 (3, C6H9O5-), 149.011 (28, C7H3NO3*-), 148.039 (3, C8H6NO2-), 138.057 (2, C7H8NO2-), 131.034 (2, C5H7O4-), 119.034 (6, C4H7O4-), 113.023 (3, C5H5O3-), 101.025 (8, C4H5O3-), 89.024 (10, C3H5O3-), 71.013 (3, C3H3O2-), 59.014 (4, C2H3O2-)
1 Preferred quantifier ion marked in bold.

## Sheet: Flavonoids
Supplemental Table 7d. Analytical data of annotated flavonoids.
ID	Annotaion	Compound Class	Pubchem CID	Elemental Composition	Retention time	Quantifier Ion - m/z1	Quantifier Ion - type1	Fragment ions	Annotation Level	Comments
F1	Apigenin C-Pent-C-Pent	Flavone di-glycoside	-	C25H26O13	9.00/9.23	535.145	[M+H]+	-	2	Geng et al., J. Mass Spectrom. 2016, 51, 914; Wojakowska et al., J. Mass Spectrom. 2013, 48, 329.
						533.13	[M-H]-	m/z 533@30 eV: 533.129 (100), 515.116 (11, C25H23O12-), 473.108 (26, C23H21O11-), 455.096 (3, C23H19O10-), 443.097 (51, C22H19O10-), 425.087 (6, C22H17O9-), 413.084 (8, C21H17O9-), 395.075 (7, C21H15O8-), 383.076 (42, C20H15O8-), 365.065 (6, C20H13O7-), 353.066 (52, C19H13O7-), 233.047 (2, C12H9O5-), 221.045 (1, C11H9O5-), 191.034 (1, C10H7O4-), 117.038 (1, C8H5O-)
F2	Apigenin C-Pent-C-Hex	Flavone di-glycoside	-	C26H28O14	7.45/7.50/ 8.05	565.155	[M+H]+	-	2	Geng et al., J. Mass Spectrom. 2016, 51, 914; Wojakowska et al., J. Mass Spectrom. 2013, 48, 329.
						563.141	[M-H]-	m/z 563@30 eV: 563.141 (100), 545.130 (11, C26H25O13-), 503.118 (5, C24H23O11-), 473.108 (21, C23H21O11-), 443.098 (32, C22H19O10-), 425.087 (4, C22H17O9-), 413.087 (4, C21H17O9-), 395.076 (1, C21H15O8-), 383.077 (41, C20H15O8-), 365.066 (1, C20H13O7-), 353.067 (48, C19H13O7-)
F3	Apigenin C-Hex-C-Hex	Flavone di-glycoside	-	C27H30O15	6.50/7.02	595.166	[M+H]+	-	2	Geng et al., J. Mass Spectrom. 2016, 51, 914; Wojakowska et al., J. Mass Spectrom. 2013, 48, 329.
						593.151	[M-H]-	m/z 593@30 eV: 593.150 (100), 575.138 (2, C27H27O14-), 503.119 (10, C24H23O11-), 473.107 (42, C23H21O11-), 455.099 (2, C23H19O10-), 413.087 (4, C21H17O9-), 383.076 (26, C20H15O8-), 353.066 (49, C19H13O7-), 325.070 (2, C18H13O6-), 297.076 (2, C17H13O5-)
F4	Luteolin C-Pent-C-Hex	Flavone di-glycoside	-	C26H28O15	7.34	581.15	[M+H]+	-	2	Geng et al., J. Mass Spectrom. 2016, 51, 914; Wojakowska et al., J. Mass Spectrom. 2013, 48, 329.
						579.135	[M-H]-	m/z 579@30 eV: 579.134 (61), 561.122 (4, C26H25O14-), 519.112 (12, C24H23O13-), 489.103 (97, C23H21O12-), 471.089 (9, C23H19O11-), 459.090 (18, C22H19O11-), 429.081 (18, C21H17O10-), 411.070 (7, C21H15O9-), 399.071 (100, C20H51O9-), 369.061 (76, C19H13O8-), 339.051 (4, C18H11O7-)
F5	Chrysoeriol C-Pent-C-Hex	Flavone di-glycoside	-	C27H30O15	8.11/8.50/ 9.08	595.166	[M+H]+	-	2	Geng et al., J. Mass Spectrom. 2016, 51, 914; Wojakowska et al., J. Mass Spectrom. 2013, 48, 329.
						593.151	[M-H]-	m/z 593@30 eV: 593.150 (100), 575.138 (7, C27H27O14-), 533.132 (12, C25H25O13-), 515.119 (3, C25H23O12-), 503.116 (17, C24H23O12-), 473.107 (55, C23H21O11-), 455.097 (16, C23H19O10-), 443.095 (5, C22H19O10-), 413.088 (72, C21H17O9-), 383.075 (73, C20H15O8-)
F6	Apigenin C-Pent-C-Hex-O-Hex	Flavone tri-glycoside	-	C32H38O19	6.19/6.49/ 6.72/7.00	727.208	[M+H]+	-	2	Geng et al., J. Mass Spectrom. 2016, 51, 914; Wojakowska et al., J. Mass Spectrom. 2013, 48, 329.
						725.193	[M-H]-	m/z 725@40 eV: 725.191 (81), 635.161 (8, C29H31O16-), 527.121 (9, C26H23O12-), 503.121 (7, C24H23O12-), 485.108 (5, C24H21O11), 473.107 (61, C23H21O11-), 443.097 (100, C22H19O10-), 437.086 (8, C23H17O9-), 425.085 (6, C22H17O9-), 413.086 (12, C21H17O9-), 395.077 (7, C21H15O8-), 383.076 (70, C20H15O8-), 353.066 (65, C19H13O7-)
F7	Apigenin C-Pent-C-Hex-O-Feruloyl	Flavone acyl diglycoside	-	C36H36O17	8.76/8.92/ 9.81/10.22	741.202	[M+H]+	-	2	Geng et al., J. Mass Spectrom. 2016, 51, 914; Wojakowska et al., J. Mass Spectrom. 2013, 48, 329.
						739.188	[M-H]-	m/z 739@40 eV: 545.129 (8, C26H25O13-), 455.096 (2, C23H19O10-), 425.086 (100, C22H17O9-), 395.081 (1), 365.066 (1, C20H13O7-), 335.055 (3, C19H11O6-)
F8	Apigenin C-Pent-C-Hex-O-(5-hydroxyferuloyl)	Flavone acyl diglycoside	-	C36H36O18	7.98	757.197	[M+H]+	-	2	Geng et al., J. Mass Spectrom. 2016, 51, 914; Wojakowska et al., J. Mass Spectrom. 2013, 48, 329.
						755.183	[M-H]-	m/z 755@40 eV: 563.140 (17, C26H27O14-), 545.127 (23, C26H25O13-), 455.096 (3, C23H19O10-), 443.098 (3, C22H19O10-), 425.086 (100, C22H17O9-), 413.087 (2, C21H17O9-), 365.064 (2, C20H13O7-), 353.066 (6, C19H13O7-), 335.055 (4, C19H11O6-), 209.046 (10, C10H9O5-)
F9	Apigenin C-Pent-C-Hex-O-Sinapoyl	Flavone acyl diglycoside	-	C37H38O18	8.65/8.75/ 9.71/10.07	771.213	[M+H]+	-	2	Geng et al., J. Mass Spectrom. 2016, 51, 914; Wojakowska et al., J. Mass Spectrom. 2013, 48, 329.
						769.198	[M-H]-	m/z 769@40 eV: 545.129 (17, C26H25O13-), 455.097 (1, C23H19O10-), 425.088 (100, C22H17O9-), 365.065 (1, C20H13O7-), 335.055 (1, C19H11O6-)
F10	Apigenin C-Pent-C-Hex-O-Vanilloyl	Flavone acyl diglycoside	-	C34H34O17	7.91/8.22	715.187	[M+H]+	-	2	Geng et al., J. Mass Spectrom. 2016, 51, 914; Wojakowska et al., J. Mass Spectrom. 2013, 48, 329.
						713.172	[M-H]-	m/z 713@40 eV: 545.128 (11, C26H25O13-), 455.094 (1, C23H19O10-), 425.086 (100, C22H17O9-), 395.081 (1, C21H15O8-), 365.064 (1, C20H13O7-), 335.055 (6, C19H11O6-)
F11	Apigenin C-Pent-C-Hex-O-Syringoyl	Flavone acyl diglycoside	-	C35H36O18	7.72/7.92	745.197	[M+H]+	-	2	Geng et al., J. Mass Spectrom. 2016, 51, 914; Wojakowska et al., J. Mass Spectrom. 2013, 48, 329.
						743.183	[M-H]-	m/z 743@40 eV: 545.128 (12, C26H25O13-), 455.096 (5, C23H19O10-), 425.087 (100, C22H17O9-), 365.069 (3, C20H13O7-), 335.059 (3, C19H11O6-)
F12	Apigenin O-Hex2-O-DeoxyHex	Flavone tri-glycoside	-	C33H40O19	9.61	741.224	[M+H]+	pseudo-MS3 (FunnelExit 120 V) m/z 271@30 eV: matches library spectrum METLIN ID 3397 of apigenin	2
						739.209	[M-H]-	m/z 739@30 eV:739.207 (100), 269.045 (84, C15H9O5-)
F13	Luteolin O-Hex-O-Hex	Flavone di-glycoside	-	C27H30O16	8.15	611.161	[M+H]+	pseudo-MS3 (FunnelExit 120 V) m/z 287@30 eV: matches library spectrum METLIN ID 3409 of luteolin	2
						609.146	[M-H]-	m/z 609@30 eV: 609.144 (28), 285.039 (100, C15H9O6-), 284.033 (2, C15H8O6*-)
F14	Chrysoeriol O-Hex-O-DeoxyHex	Flavone di-glycoside	-	C28H32O15	10.21	609.181	[M+H]+	pseudo-MS3 (FunnelExit 120 V) m/z 301@30 eV: matches experimental spectrum obtained from [M+H]+ of chrysoeriol	2
						607.167	[M-H]-	m/z 607@30 eV: 299.056 (100, C16H11O6-), 284.032 (3, C15H8O6*-)
F15	Chrysoeriol O-Hex2-O-DeoxyHex	Flavone di-glycoside	-	C34H42O20	9.80	771.234	[M+H]+	pseudo-MS3 (FunnelExit 120 V) m/z 301@30 eV: matches experimental spectrum obtained from [M+H]+ of chrysoeriol	2
						769.22	[M-H]-	m/z 769@20 eV: 769.218 (100), 299.055 (100, C16H11O6-), 284.031 (1, C15H8O6*-)
F16	Tricin	Flavone	-	C17H14O7	13.66	331.081	[M+H]+	m/z 331@30 eV: matches library spectrum MASSBANK FIO00741 of tricin, 331.082 (5, C17H15O7+), 315.050 (100, C16H11O7+), 287.055 (10,C15H11O6+), 286.047 (9, C15H10O6*+), 273.038 (7, C14H9O6+), 270.053 (25, C15H10O5*+), 258.052 (8, C14H10O5*+), 242.058 (7, C14H10O4*+), 178.027 (2, C9H6O4*+), 153.018 (5, C7H5O4+)	2
						329.067	[M-H]-	-
F17	Tricin O-Hex-O-DeoxyHex	Flavone di-glycoside	-	C29H34O16	10.30	639.192	[M+H]+	pseudo-MS3 (FunnelExit 120 V) m/z 331@30 eV: matches library spectrum MASSBANK FIO00741 of tricin, 331.082 (5, C17H15O7+), 315.050 (100, C16H11O7+), 287.055 (10,C15H11O6+), 286.047 (9, C15H10O6*+), 273.038 (7, C14H9O6+), 270.053 (25, C15H10O5*+), 258.052 (8, C14H10O5*+), 242.058 (7, C14H10O4*+), 178.027 (2, C9H6O4*+), 153.018 (5, C7H5O4+)	2
						637.177	[M-H]-	m/z 623@30 eV: 329.066 (100, C17H13O7-), 314.043 (2, C16H10O7*-)
F18	Tricin O-Hex2	Flavone di-glycoside	-	C29H34O17	9.35	655.187	[M+H]+	pseudo-MS3 (FunnelExit 120 V) m/z 331@30 eV: matches library spectrum MASSBANK FIO00741 of tricin, 331.082 (5, C17H15O7+), 315.050 (100, C16H11O7+), 287.055 (10,C15H11O6+), 286.047 (9, C15H10O6*+), 273.038 (7, C14H9O6+), 270.053 (25, C15H10O5*+), 258.052 (8, C14H10O5*+), 242.058 (7, C14H10O4*+), 178.027 (2, C9H6O4*+), 153.018 (5, C7H5O4+)	2
						653.172	[M-H]-	m/z 623@30 eV: 653.170 (12), 329.066 (100, C17H13O7-), 314.043 (1, C16H10O7*-)
F19	Tricin O-Hex2-O-DeoxyHex	Flavone tri-glycoside	-	C35H44O21	9.93	801.245	[M+H]+	pseudo-MS3 (FunnelExit 120 V) m/z 331@30 eV: matches library spectrum MASSBANK FIO00741 of tricin, 331.082 (5, C17H15O7+), 315.050 (100, C16H11O7+), 287.055 (10,C15H11O6+), 286.047 (9, C15H10O6*+), 273.038 (7, C14H9O6+), 270.053 (25, C15H10O5*+), 258.052 (8, C14H10O5*+), 242.058 (7, C14H10O4*+), 178.027 (2, C9H6O4*+), 153.018 (5, C7H5O4+)	2
						799.23	[M-H]-	m/z 799@20 eV: 799.229 (100), 329.066 (60, C17H13O7-), 314.044 (1, C16H10O7*-), 299.025 (1, C15H7O7-)
F20	Kaempferol O-Hex-O-DeoxyHex	Flavonol di-glycoside	-	C27H30O15	10.40	617.148	[M+Na]+	pseudo-MS3 (FunnelExit 120 V) m/z 287@30 eV: matches library spectrum METLIN ID 3410 of kaempferol	2
						593.151	[M-H]-	m/z 593@30 eV: 593.149 (41), 285.040 (100, C15H9O6-), 284.032 (44, C15H8O6*-), 255.030 (2, C14H7O5-), 229.046 (2, C13H9O4-), 151.005 (3, C7H3O4-)
F21	Quercetin-3-O-rutinoside	Flavonol di-glycoside	5280805	C27H30O16	9.34	611.161	[M+H]+	pseudo-MS3 (FunnelExit 120 V) m/z 303@30 eV: matches library spectrum METLIN ID 409 of quercetin	1
						609.146	[M-H]-	m/z 609@30 eV: 609.145 (76), 301.034 (50, C15H9O7-), 300.026 (100, C15H8O7*-), 271.024 (2, C14H7O6-), 178.998 (3, C8H3O5-), 151.002 (2, C7H3O4-)
F22	Isorhamnetin-3-O-rutinoside	Flavonol di-glycoside	45933931	C28H32O16	10.70	647.158	[M+Na]+	pseudo-MS3 (FunnelExit 120 V) m/z 317@30 eV: matches library spectrum MASSBANK PR040024 of isorhamnetin	1
						623, 1618	[M-H]-	m/z 623@30 eV: 623.160 (29), 315.051 (100, C16H11O7-), 314.042 (17, C16H10O7*-), 300.027 (2, C15H8O7*-), 299.019 (2, C15H7O7-), 151.004 (1, C7H3O4-)
F23	Syringetin O-Hex-O-DeoxyHex	Flavonol di-glycoside	-	C29H34O17	10.90	677.169	[M+Na]+	pseudo-MS3 (FunnelExit 120 V) m/z 347@30 eV: 347.076 (22, C17H15O8+), 331.044 (63, C16H11O8+), 315.047 (27, C16H11O7+), 303.048 (61, C15H11O7+), 287.055 (58, C15H11O6+), 286.047 (65, C15H10O6*+), 285.040 (32, C15H9O6+), 259.059 (38, C14H11O5+), 258.053 (100, C14H10O5*+), 257.046 (27, C14H9O5+), 244.035 (33, C13H8O5*+), 230.057 (35, C13H10O4*+), 229.050 (33, C13H9O4+), 213.056 (20, C13H9O3+), 181.…	2
						653.172	[M-H]-	m/z 653@30 eV: 653.170 (31), 345.060 (100, C17H13O8-), 344.053 (20, C17H12O8*-), 330.038 (2, C16H10O8*-), 329.030 (4, C16H9O8-), 151.004 (3, C7H3O4-)
F24	Syringetin O-Hex2-O-DeoxyHex	Flavonol tri-glycoside	-	C35H44O22	10.29	839.222	[M+Na]+	pseudo-MS3 (FunnelExit 120 V) m/z 347@30 eV: 347.076 (22, C17H15O8+), 331.044 (63, C16H11O8+), 315.047 (27, C16H11O7+), 303.048 (61, C15H11O7+), 287.055 (58, C15H11O6+), 286.047 (65, C15H10O6*+), 285.040 (32, C15H9O6+), 259.059 (38, C14H11O5+), 258.053 (100, C14H10O5*+), 257.046 (27, C14H9O5+), 244.035 (33, C13H8O5*+), 230.057 (35, C13H10O4*+), 229.050 (33, C13H9O4+), 213.056 (20, C13H9O3+), 181.…	2
						815.225	[M-H]-	m/z 815@20 eV: 815.222 (100), 345.060 (41, C17H13O8-), 344.050 (3, C17H12O8*-), 315.051 (2, C16H11O7-), 151.004 (3, C7H3O4-)
1 Preferred quantifier ion marked in bold.

## Sheet: Lignans
Supplemental Table 7e. Analytical data of annotated lignans. G, guaiacyl unit derived from coniferyl alcohol; S, syringyl unit derived from sinapyl alcohol
ID	Annotaion	Compound Class	Pubchem CID	Elemental Composition	Retention time	Quantifier Ion - m/z1	Quantifier Ion - type1	Fragment ions	Annotation Level	Comments
L1	Hydroxymatairesinol	Dibenzylbutyrolactone-type lignan	-	C20H22O7	10.35	397.126	[M+Na]+	-	3	Smeds et al., J. Agric. Food Chem. 2007, 55, 1337; Hanhineva et al. Metabolomics 2012, 8, 299.
						373.129	[M-H]-	m/z 373@20 eV: 373.128 (10, C20H21O7-), 329.139 (97, C19H21O5-), 314.115 (1, C18H18O5*-), 299.128 (44, C18H19O4-), 284.105 (66, C17H16O4*-), 192.079 (22, C11H12O3*-), 178.064 (20, C10H10O3*-), 175.076 (28, C11H11O2-), 162.068 (8, C10H10O2*-), 160.053 (8, C10H8O2*-), 148.053 (100, C9H8O2*-), 147.046 (10, C9H7O2-), 136.053 (11, C8H8O2*-), 122.038 (4, C7H6O2*-), 121.030 (9, C7H5O2-)
L2	Hydroxymatairesinol O-Hex	Dibenzylbutyrolactone-type lignan	-	C26H32O12	8.25/8.60	559.179	[M+Na]+	-	3
						535.182	[M-H]-	m/z 535@10 eV: 535.181 (100), 491.191 (19, C25H31O10-), 373.127 (1, C20H21O7-), 329.139 (55, C19H21O5-); m/z 535@30 eV: 329.139 (55, C19H21O5-), 314.115 (1, C18H18O5*-), 299.129 (7, C18H19O4-), 284.104 (2, C17H16O4*-), 192.079 (5, C11H12O3*-), 178.064 (5, C10H10O3*-), 175.076 (7, C11H11O2-), 160.052 (3, C10H8O2*-), 136.054 (1, C8H8O2*-)
L3	Hydroxymethoxymatairesinol	Dibenzylbutyrolactone-type lignan	-	C21H24O8	10.28	427.136	[M+Na]+	-	3
						403.14	[M-H]-	m/z 403@20 eV: 403.140 (23), 359.150 (100, C20H23O6-), 344.132 (5, C19H20O6*-), 329.139 (31, C19H21O5-) 314.115 (72, C18H18O5*-), 192.081 (15, C11H12O3*-), 178.064 (64, C10H10O3*-), 177.055 (21, C10H9O3-), 175.075 (48, C11H11O2-), 160.054 (11, C10H8O2*-), 148.055 (29, C9H8O2*-), 147.046 (10, C9H7O2-), 136.055 (11, C8H8O2*-), 122.041 (8, C7H6O2*-)
L4	Hydroxymethoxymatairesinol O-Hex	Dibenzylbutyrolactone-type lignan	-	C27H34O13	8.68	589.189	[M+Na]+	-	3
						565.193	[M-H]-	m/z 565@10 eV: 656.191 (100), 521.201 (13, C26H33O11-), 403.138 (2, C21H23O8-), 359.149 (43, C20H23O6-); m/z 535@30 eV: 359.150 (100, C20H23O6-), 329.139 (20, C19H21O5-) 314.115 (4, C18H18O5*-), 192.079 (5, C11H12O3*-), 178.063 (7, C10H10O3*-), 175.076 (8, C11H11O2-), 166.063 (2, C9H10O3*-), 160.052 (3, C10H8O2*-)
L5	S(8-8)S(Syringaresinol)	Furofurano-type lignan	100067	C22H26O8	9.86	-	-	-	2	Smeds et al., J. Agric. Food Chem. 2007, 55, 1337; Hanhineva et al. Metabolomics 2012, 8, 299; Morreel et al., Plant Phys. 2010, 153, 1464.
						417.156	[M-H]-	m/z 417@20 eV: 417.155 (18, C22H25O8-), 402.129 (21, C21H22O8*-), 387.107 (12, C20H19O8-), 181.050 (100, C9H9O4-), 166.027 (11, C8H6O4*-)
L6	Hydroxy-S(8-8)S	Furofurano-type lignan	-	C22H26O9	9.82	457.147	[M+Na]+	-	3	Hanhineva et al. Metabolomics 2012, 8, 299
						433.15	[M-H]-	m/z 433@20 eV:433.150 (71), 418.126 (53, C21H22O9*-), 403.138 (20, C21H23O8-), 385.129 (5, C21H21O7-), 373.129 (100, C20H21O7-), 358.105 (13, C19H18O7*-), 193.047 (6, C10H9O4-), 166.027 (11, C8H6O4*-), 138.033 (3, C7H6O3*-)
L7	S(8-8)S O-Hex	Furofurano-type lignan	4486984	C28H36O13	9.35	603.205	[M+Na]+	-	2
						579.208	[M-H]-	m/z 579@30 eV: 417.155 (77, C22H25O8-), 402.130 (17, C21H22O8*-), 387.106 (5, C20H19O8-), 371.151 (2, C21H23O6-), 205.084 (4, C12H13O3-), 181.051 (100, C9H9O4-), 166.028 (5, C8H6O4*-)
L8	Sred(8-8)S O-Hex	Furano-type lignan	91895367	C28H38O13	8.86	605.221	[M+Na]+	-	2
						581.224	[M-H]-	m/z 581@30 eV: 401.164 (18, C22H25O7-), 371.151 (5, C21H23O6-), 356.127 (3, C20H20O6*-), 341.106 (3, C19H17O6-), 235.095 (12, C13H15O4-), 220.074 (6, C12H12O4*-), 205.052 (3, C11H9O4-), 161.047 (3, C6H9O5-), 119.033 (14, C4H7O4-), 113.024 (18, C5H5O3-), 101.024 (26, C4H5O3-), 89.025 (79, C3H5O3-), 71.014 (34, C3H3O2-), 59.014 (100, C2H3O2-)
L9	S(8-8)G(4-O-8)G / G(8-O-4)S(8-8)G	Sesquilignan	50909266	C31H36O11	12.05/12.52	607.215	[M+Na]+	-	3	Hanhineva et al. Metabolomics 2012, 8, 299; Morreel et al., Plant Phys. 2010, 153, 1464.
						583.218	[M-H]-	m/z 583@20 eV: 583.206 (20), 535.193 (78, C30H31O9-), 387.145 (40, C21H23O7-), 357.132 (19, C20H21O6-), 195.066 (100, C10H11O4-), 181.049 (18, C9H9O4-), 165.055 (87, C9H9O3-), 150.033 (11, C8H6O3*-)
L10	G(5-8)S(4-O-8)G	Sesquilignan	11006411	C31H36O11	11.24/11.82	607.215	[M+Na]+	-	2	Morreel et al., Plant Phys. 2010, 153, 1464.
						583.218	[M-H]-	m/z 583@20 eV: 583.215 (11), 535.195 (42, C30H31O9-), 505.185 (8, C29H29O8-), 369.132 (30, C21H21O6-), 357.132 (31, C20H21O6-), 354.110 (9, C20H18O6*-), 341.135 (4, C20H21O5-), 195.066 (100, C10H11O4-), 180.046 (4, C9H8O4*-), 165.056 (50, C9H9O3-), 150.034 (5, C8H6O3*-)
L11	S(8-8)S(4-O-8)G	Sesquilignan	353908	C32H38O12	11.95/12.42	637.226	[M+Na]+	-	2	Hanhineva et al. Metabolomics 2012, 8, 299; Morreel et al., Plant Phys. 2010, 153, 1464.
						613.229	[M-H]-	m/z 613@20 eV: 613.226 (19), 565.205 (61, C31H33O10-), 417.153 (32, C22H25O8-), 402.128 (4, C21H22O8*-), 387.144 (15, C21H23O7-), 195.066 (100, C10H11O4-), 181.051 (6, C9H9O4-), 180.043 (6, C9H8O4*-), 165.056 (45, C9H9O3-), 150.034 (15, C8H6O3*-)
L12	S(8-8)S(4-O-8)S	Sesquilignan	21627706	C33H40O13	11.84/12.30	667.236	[M+Na]+	-	2	Hanhineva et al. Metabolomics 2012, 8, 299; Morreel et al., Plant Phys. 2010, 153, 1464.
						643.24	[M-H]-	m/z 643@20 eV: 643.232 (22), 595.217 (83, C32H35O11-), 417.154 (62, C22H25O8-), 387.143 (8, C21H23O7-), 225.077 (100, C11H13O5-), 210.058 (11, C10H10O5*-), 195.066 (90, C10H11O4-), 181.049 (13, C9H9O4-), 180.039 (5, C9H8O4*-)
L13	G(8-O-4)S(8-8)S(4-O-8)G	Dilignan	129317127	C42H50O16	12.58/12.95/13.32	833.299	[M+Na]+	-	2	Hanhineva et al. Metabolomics 2012, 8, 299; Morreel et al., Plant Phys. 2010, 153, 1464.
						809.303	[M-H]-	m/z 809@30 eV: 791.294 (6, C42H47O15-), 773.277 (6, C42H45O14-), 761.286 (9, C41H45O14-), 743.268 (12, C41H43O13-), 713.258 (24, C40H41O12-), 613.230 (11, C32H37O12-), 565.205 (54, C31H33O10-), 417.154 (15, C22H25O8-), 195.066 (100, C10H11O4-), 181.048 (10, C9H9O4-), 180.041 (10, C9H8O4*-), 165.055 (72, C9H9O3-)
1 Preferred quantifier ion marked in bold.

## Sheet: Phenolics
Supplemental Table 7f. Analytical data of other annotated phenolic metabolites.
ID	Annotaion	Compound Class	Pubchem CID	Elemental Composition	Retention time	Quantifier Ion - m/z1	Quantifier Ion - type1	Fragment ions	Annotation Level	Comments
P1	4-Hydroxybenzaldehyde	HBAld	126	C7H6O2	4.86	123.044	[M+H]+	-	1
						121.029	[M-H]-	m/z 121@20 eV: matches library spectrum METLIN ID 62451
P2	3,4-Dihydroxybenzaldehyde (Protocatechualdehyde)	HBAld	8768	C7H6O3	3.67	139.039	[M+H]+	-	1
						137.024	[M-H]-	m/z 137@20 eV: matches library spectrum METLIN ID 63101
P3	3-Methoxy-4-hydroxybenzaldehyde (Vanillin)	HBAld	1183	C8H8O3	5.96	153.055	[M+H]+	m/z 153@10 eV: matches library spectrum METLIN ID 62927	1
						151.04	[M-H]-	-
P4	3,5-Dimethoxy-4-hydroxy-benzaldehyde (Syringaldehyde)	HBAld	141513	C9H10O4	6.65	183.065	[M+H]+	m/z 183@10 eV: matches library spectrum METLIN ID 263519	1
						181.051	[M-H]-	-
P5	4-Hydroxybenzoic acid	HBA	135	C7H6O3	4.07	-	-	-	1
						137.024	[M-H]-	m/z 137@10 eV: matches experimental spectrum obtained from [M-H]- of authentic 4-hydroxybenzoic acid
P6	2-Hydroxybenzoic acid (Salicylic acid)	HBA	338	C7H6O3	8.41	-	-	-	1
						137.024	[M-H]-	m/z 137@10 eV: matches library spectrum METLIN ID 616
P7	3,4-Dihydroxybenzoic acid (Protocatechuic acid)	HBA	72	C7H6O4	2.77	-	-	-	1
						153.019	[M-H]-	m/z 153@10 eV: matches library spectrum METLIN ID 3277
P8	3-Methoxy-4-hydroxybenzoic acid (Vanillic acid)	HBA	8468	C8H8O4	5.17	-	-	-	1
						167.035	[M-H]-	m/z 167@10 eV: matches experimental spectrum obtained from [M-H]- of authentic vanillic acid
P9	3,5-Dimethoxy-4-hydroxybenzoic acid (Syringic acid)	HBA	10742	C9H10O5	5.95	-	-	-	1
						197.046	[M-H]-	m/z 197@10 eV: matches library spectrum METLIN ID 2256
P10	4-Hydroxycinnamic acid (Coumaric acid)	HCA	637542	C9H8O3	6.81	-	-	-	1
						163.04	[M-H]-	m/z 163@10 eV: matches experimental spectrum obtained from [M-H]- of authentic coumaric acid
P11	3,4-Dihydroxycinnamic acid (Caffeic acid)	HCA	689043	C9H8O4	5.25/5.56	-	-	-	1
						179.035	[M-H]-	m/z 179@10 eV: matches library spectrum METLIN ID 3316
P12	3-Methoxy-4-hydroxycinnamic acid (Ferulic acid)	HCA	445858	C10H10O4	7.58/8.03	177.055	[M+H-H2O]+	-	1
						193.051	[M-H]-	m/z 193@10 eV: matches library spectrum METLIN ID 4156
P13	Ferulic acid O-Pent2	HCA conjuagte	-	C20H26O12	6.17/6.99	481.132	[M+Na]+	m/z 481@30 eV: 481.132 (100), 349.088 (16, C15H18O8Na+), 287.075 (8, C10H16O8Na+), 229.068 (6, C8H14O6Na+), 173.042 (86, C5H10O5Na+)	3
						-	-	-
P14	C3H6O3 O-Feruloyl	HCA conjuagte	-	C13H14O6	10.09/10.18	177.055	[M+H-C3H6O3]+	m/z 289@10 eV: 289.068 (100, C13H14O6Na+), 199.036 (6, C10H8O3Na+), 177.055 (4, C10H9O3+), 145.029 (2, C9H5O2+), 113.021 (18, C3H6O3Na+)	3
						-	-	-
P15	C6H12O3 O-Feruloyl	HCA conjuagte	-	C16H20O6	13.71	177.055	[M+H-C6H12O3]+	m/z 331@20 eV: 331.114 (100, C16H20O6Na+), 177.056 (7, C10H9O3+), 155.068 (8, C6H12O3Na+)	3
						-	-	-
P16	C7H16O3 O-Feruloyl	HCA conjuagte	-	C17H24O6	13.89	177.055	[M+H-C7H16O3]+	m/z 347@20 eV: 347.145 (12, C17H24O6Na+), 315.120 (100, C16H20O5Na+), 199.039 (1, C10H8O3Na+), 177.056 (1, C10H9O3+)	3
						-	-	-
P17	C5H10O2 O-Feruloyl	HCA conjuagte	-	C15H18O5	12.03/12.42/12.61	177.055	[M+H-C5H10O2]+	m/z 301@15 eV: 301.106 (100, C15H18O5Na+)	3
						-	-	-
P18	Didehydroferulic acid	HCA derivative	-	C20H18O8	10.07		-	-	3
						385.093	[M-H]-	m/z 385@20 eV: 341.102 (100, C19H17O6-), 326.078 (46, C18H14O6*-), 311.054 (8, C17H11O6-), 204.042 (12, C11H8O4-), 190.026 (66, C10H6O4*-), 176.047 (27, C10H8O3*-), 162.032 (76, C9H6O3*-)
P19	Diferulic acid #1	HCA derivative	-	C20H20O8	9.51	411.105	[M+Na]+	-	3
						387.108	[M-H]-	m/z 387@20 eV: 387.110 (6), 343.118 (99, C19H19O6-), 341.106 (15, C19H17O6-), 328.096 (45, C18H16O6*-), 325.107 (45, C19H17O5-), 313.107 (100, C18H17O5-), 298.084 (29, C17H14O5*-), 283.060 (13, C16H11O5-), 192.043 (46, C10H8O4*-), 164.048 (49, C9H8O3*-), 161.061 (70, C10H9O2-)
P20	Diferulic acid #2	HCA derivative	-	C20H20O8	9.82/10.7	389.116	[M+H]+	-	3
						387.108	[M-H]-	m/z 387@20 eV: 387.108 (5), 193.050 (100, C10H9O4-), 178.026 (15, C9H6O4*-), 123.044 (9, C7H7O2-), 68.998 (7, C3HO2-)
P21	Esculetin	Coumarin	5281416	C9H6O4	5.11	179.034	[M+H]+	-	1
						177.019	[M-H]-	m/z 177@20 eV: matches library spectrum METLIN ID 43936
P22	Scopoletin	Coumarin	5280460	C10H8O4	7.19	193.049	[M+H]+	m/z 193@20 eV: matches library spectrum METLIN ID 6956	1
						191.035	[M-H]-	-
1 Preferred quantifier ion marked in bold.

## Sheet: Nucleosides
Supplemental Table 7g. Analytical data of annotated nucleobases and nucleosides.
ID	Annotaion	Compound Class	Pubchem CID	Elemental Composition	Retention time	Quantifier Ion - m/z1	Quantifier Ion - type1	Fragment ions	Annotation Level	Comments
N1	Adenosine	Nucleoside	60961	C10H13N5O4	1.47	268.104	[M+H]+	m/z 268@10 eV: matches library spectrum METLIN ID 86	1
						-	-	-
N2	Adenosine Phosphate	Nucleotide	-	C10H14N5O7P	0.80	348.07	[M+H]+	-	3
						346.056	[M-H]-	m/z 346@15eV: 346.055 (100), 211.003 (15, C5H9O7P-), 134.047 (11, C5H4N5-), 96.969 (23, H2PO4-), 78.959 (80, PO3-)
N3	2´-Deoxyadenosine	Nucleoside	13730	C10H13N5O3	1.56	252.109	[M+H]+	m/z 252@10 eV: matches library spectrum METLIN ID 3382	2
						-	-	-
N4	Methyladenosine #1 (methylated sugar)	Nucleoside	-	C11H15N5O4	2.20	282.12	[M+H]+	m/z 282@10 eV: 282.119 (48), 147.065 (2, C6H11O4+), 136.062 (100, C5H6H5+), 129.055 (1, C6H9O3+), 101.060 (1, C5H9O2+)	3
						-	-	-
N5	Methyladenosine #2 (methylated nucleobase)	Nucleoside	-	C11H15N5O4	2.58	282.12	[M+H]+	m/z 282@10 eV: 282.118 (48), 150.077 (100, C6H8N5+), 136.062 (2, C5H6H5+), 133.049 (2, C5H9O4+)	3
						-	-	-
N6	5´-Deoxy-5´-(methylthio)-adenosine	Nucleoside	688097	C11H15N3O5S	3.92	298.097	[M+H]+	m/z 298@10 eV: matches library spectrum METLIN ID 3425	2
						-	-	-
N7	Guanosine	Nucleoside	6802	C10H13N5O5	1.60	152.057	[M+H-C5H8O4]+	m/z 284 @10 eV: matches library spectrum METLIN ID 87	1
						282.084	[M-H]-	-
N8	2´-Deoxyguanosine	Nucleoside	187790	C10H13N5O4	1.75	152.057	[M+H-C5H8O3]+	m/z 268 @10 eV: matches library spectrum METLIN ID 3395	2
						266.089	[M-H]-	-
N9	Methylguanosine #1 (methylated sugar)	Nucleoside	-	C11H15N5O5	2.34	152.057	[M+H-C6H10O4]+	m/z 298@10 eV: 298.116 (1, C11H16N5O5+), 152.056 (100, C5H6N5O+), 147.064 (1, C6H11O4+), 135.028 (1, C5H3N4O+), 119.070 (1, C5H11O3+), 101.060 (1, C5H9O2+)	3
						-	-	-
N10	Methylguanosine #2 (methylated nucleobase)	Nucleoside	-	C11H15N5O5	2.45	166.072	[M+H-C5H8O4]+	m/z 298@10 eV: 298.116 (1, C11H16N5O5+), 166.072 (100, C6H8N5O+), 152.056 (2, C5H6N5O+)	3
						-	-	-
N11	Thymidine	Nucleoside	5789	C10H14N2O5	2.37	127.05	[M+H-C5H8O3]+	-	1
						241.083	[M-H]-	m/z 241 @10 eV: matches library spectrum METLIN ID 3375
N12	Uridine	Nucleoside	6029	C9H12N2O6	1.13	113.034	[M+H-C5H8O4]+	-	1
						243.062	[M-H]-	m/z 243 @10 eV: matches library spectrum METLIN ID 90
N13	Xanthine	Nucleobase	1188	C5H4N4O2	1.10	153.041	[M+H]+	-	1
						151.026	[M-H]-	m/z 151@10 eV: matches library spectrum METLIN ID 82
N14	Xanthosine	Nucleoside	64959	C10H12N4O6	2.03	153.041	[M+H-C5H8O4]+	m/z 285@10 eV: matches library spectrum METLIN ID 3408	1
						283.068	[M-H]-	m/z 283@10 eV: matches library spectrum METLIN ID 3408
N15	Hypoxanthine	Nucleobase	790	C5H4N4O	1.02	137.046	[M+H]+	m/z 137@20 eV: matches library spectrum METLIN ID 83	1
						-	-	-
N16	Inosine	Nucleoside	6021	C10H12N4O5	1.70	137.046	[M+H-C5H8O4]+	m/z 269@10 eV: matches library spectrum METLIN ID 84	1
						-	-	-
N17	Uric acid	Nucleobase	1175	C5H4N4O3	0.88	-	-	-	1
						167.021	[M-H]-	m/z 167@10 eV: matches library spectrum METLIN ID 88
1 Preferred quantifier ion marked in bold.

## Sheet: Amino Acids & Derivatives
Supplemental Table 7h. Analytical data of annotated amino acids and amino acid derivatives
ID	Annotaion	Compound Class	Pubchem CID	Elemental Composition	Retention time	Quantifier Ion - m/z1	Quantifier Ion - type1	Fragment ions	Annotation Level	Comments
A1	Aspartic acid	Amino acid	5960	C4H7NO4	0.61	134.045	[M+H]+	m/z 134@10 eV: matches library spectrum METLIN ID 15	1
						132.03	[M-H]-	-
A2	Asparagine	Amino acid	6267	C4H8N2O3	0.59	133.061	[M+H]+	m/z 133@10 eV: matches library spectrum METLIN ID 14	1
						131.046	[M-H]-	-
A3	Glutamic acid	Amino acid	33032	C5H9NO4	0.62	148.06	[M+H]+	m/z 148@10 eV: matches library spectrum METLIN ID 19	1
						146.046	[M-H]-	-
A4	pyro-Glu	Amino acid derivative	499	C5H7NO3	0.91	130.05	[M+H]+	m/z 130@20 eV: matches library spectrum METLIN ID 3251	1
						128.035	[M-H]-	-
A5	g-Ethyl-Glu	Amino acid derivative	14241	C7H13NO4	1.35	176.092	[M+H]+	m/z 176@10 eV: 176.092 (24), 159.066 (4, C7H11O4+), 130.087 (84, C6H12NO2+), 130.050 (87, C5H8NO3+), 102.055 (2, C4H8NO2+), 84.044 (100, C4H6NO+), 56.049 (3, C3H6N+)	2	possibly artefact generated during extraction with ethanol/water
						-	-	-
A6	Glutamine	Amino acid	5961	C5H10N2O3	0.59	147.076	[M+H]+	m/z 147@10 eV: matches library spectrum METLIN ID 18	1
						145.062	[M-H]-	-
A7	N,N,N-Trimethyl Gly (Glycine betaine)	Amino acid derivative	247	C5H12NO2+	0.62	118.086	[M]+	m/z 118@10 eV: matches library spectrum METLIN ID 287	1	Servillo et al., Food Chem., 2018, 239, 234; Corol et al., J. Agric. Food Chem., 2012, 60, 5471
						-	-
A8	Valine (Val)	Amino acid	6287	C5H11NO2	0.79	72.0808	[M+H-HCOOH]+	-	1	incomplete chromatographic separation between isobaric valine and N,N,N-trimethyl glycine
						-	-	-
A9	N,N-Dimethyl Val	Amino acid derivative	11008044	C7H15NO2	0.91	146.118	[M+H]+	m/z 146@20 eV: 146.117 (1), 100.112 (100, C6H14N+), 85.089 (7, C5H11N+.), 70.065 (1C4H8N+), 59.049 (2, C3H7O+), 55.054 (3, C4H7+)	2
						-	-
A10	N,N,N-Trimethyl Val (Valine betaine)	Amino acid derivative	15003842	C8H18NO2+	0.92	160.133	[M]+	m/z 160@20 eV: 160.133 (29), 73.064 (2, C4H9O+), 60.081 (100, C3H10N+), 59.073 (53, C3H9N+.), 59.049 (10, C3H7O+), 58.065 (37, C3H8N+), 57.033 (3, C3H5O+), 55.054 (3, C4H7+)	2	Servillo et al., Food Chem., 2018, 239, 234
						-	-
A11	Leucine (Leu)	Amino acid	6106	C6H13NO2	1.46	132.102	[M+H]+	m/z 132@20 eV: matches library spectrum METLIN ID 24	1
						-	-
A12	Isoleucine (Ile)	Amino acid	6306	C6H13NO2	1.34	132.102	[M+H]+	m/z 132@20 eV: matches library spectrum METLIN ID 23	1
						-	-
A13	N,N-Dimethyl Leu/Ile	Amino acid derivative	-	C8H17NO2	1.69	160.133	[M+H]+	m/z 160@20eV: 160.133 (2), 114.128 (100, C7H16N+), 99.104 (1, C6H13N+.), 86.096 (3, C5H12N+), 85.089 (9, C5H11N+.), 69.069 (11, C5H9+), 58.065 (7, C3H8N+)	2
						-	-
A14	N,N,N-Trimethyl Leu/Ile (Leucine/Isoleucine betaine)	Amino acid derivative	-	C9H20NO2+	1.71/1.82	174.149	[M]+	m/z 174@20 eV: 174.149 (21), 73.064 (6, C4H9O+), 69.070 (11, C5H9+), 60.081 (100, C3H10N+), 59.073 (31, C3H9N+.), 59.049 (2, C3H7O+), 58.065 (21, C3H8N+), 55.054 (1, C4H7+)	2
						-	-
A15	Proline (Pro)	Amino acid	145742	C5H9NO2	0.65	116.071	[M+H]+	m/z 116@10 eV: matches library spectrum METLIN ID 29	1
						-	-	-
A16	N-Methyl Pro	Amino acid derivative	643474	C6H11NO2	0.79	130.086	[M+H]+	m/z 130@20 eV: 130.086 (1), 84.081 (100, C5H10N+), 70.065 (10, C4H8N+), 56.049 (5, C3H6N+)	2	possibly incomplete or no chromatographic separation between pipecolic acid and N-methyl proline
						-	-	-
A17	N,N-Dimethyl Pro (Proline betaine)	Amino acid derivative	115244	C7H14NO2+	0.64	144.102	[M]+	m/z 144@20 eV: 144.102 (100), 102.055 (2), 84.081 (18), 72.081 (1), 58.065 (27)	2	Servillo et al., Food Chem., 2018, 239, 234
						-	-	-
A18	Hydroxypipecolic acid Hex	Amino acid derivative	-	C12H21NO8	2.89	308.134	[M+H]+	m/z 308@20 eV: 146.082 (100, C6H12NO3+), 130.087 (3, C6H12NO2+), 128.071 (35, C6H10NO2+), 127.041 (1, C6H7O3+), 110.060 (25, C6H8NO+), 100.077 (25, C5H10NO+), 97.023 (9, C5H5O2+), 85.029 (11, C4H5O2+), 84.081 (4, C5H10N+), 82.066 (8, C5H8N+), 70.065 (3, C4H8N+), 69.033 (3, C4H5O+), 57.033 (3, C3H5O+), 55.054 (4, C4H7+)	3	CID mass spectrum matches that of N-glucosyloxy pipecolic acid detected in A. thaliana (Chen et al. PNAS, 2018, 115 E4920.)
						-	-	-
A19	Methionine	Amino acid	6137	C5H11NO2S	0.88	150.058	[M+H]+	m/z 150@10 eV: matches library spectrum METLIN ID 26	1
						-	-	-
A20	Glutathione	Peptide	124886	C10H17N3O6S	0.86	308.091	[M+H]+	m/z 308@10 eV: matches library spectrum METLIN ID 44	1
						306.077	[M-H]-	-
A21	Glutathione disulfide	Peptide	65359	C20H32N6O12S2	0.91	307.083	[M+2H]2+	m/z 613@20 eV: matches library spectrum METLIN ID 45	2
						611.145	[M-H]-	-
A22	Phenylalanine (Phe)	Amino acid	6140	C9H11NO2	2.21	166.086	[M+H]+	m/z 166@10 eV: matches library spectrum METLIN ID 28	1
						164.072	[M-H]-	-
A23	g-Glu-Phe	Peptide	111299	C14H18N2O5	4.87	295.129	[M+H]+	m/z 295@10 eV: 295.128 (42), 278.100 (10, C14H16NO5+), 277.116 (3, C14H17N2O4+), 232.097 (5, C13H14NO3+), 186.090 (1, C12H12NO+), 166.085 (100, C9H12NO2+), 149.059 (2, C9H9O2+), 130.048 (4, C5H8NO3+), 120.081 (30, C8H10N+), 84.044 (4, C4H6NO+)	2
						-	-
A24	Tyrosine (Tyr)	Amino acid	6057	C9H11NO3	1.10	182.081	[M+H]+	m/z 182@10 eV: matches library spectrum METLIN ID 34	1
						180.067	[M-H]-
A25	Tyr Hex	Peptide	-	C15H21NO8	1.90	344.134	[M+H]+	m/z 344@10 eV: 344.134 (13), 326.122 (3, C15H20NO7+), 224.091 (4, C11H14NO4+), 182.082 (100, C9H12NO3+), 145.048 (3, C6H9O4+), 136.074 (6, C8H10NO+), 127.040 (1, C6H7O3+), 97.028 (2, C5H5O2+), 85.028 (4, C5H9O+)	2
						-	-
A26	Tryptophan (Trp)	Amino acid	6305	C11H12N2O2	3.34	205.097	[M+H]+	m/z 205@10 eV: matches library spectrum METLIN ID 33	1
						203.083	[M-H]-
A27	g-Glu-Trp	Peptide	111299	C16H19N3O5	5.69	334.14	[M+H]+	m/z 334@15 eV: 334.139 (4), 317.112 (2, C16H17N2O5+), 271.107 (1, C15H15N2O3+), 225.102 (3, C14H13N2O+), 205.097 (19, C11H13N2O2+), 188.071 (100, C11H10NO2+), 159.091 (4, C10H11N2+), 146.060 (2, C9H8NO+), 130.049 (2, C5H8NO3+), 84.044 (2, C4H6NO+)	2
						332.125	[M-H]-
A28	Trp Hex	Amino acid derivative	-	C17H22N2O7	2.60	367.15	[M+H]+	m/z 367@10 eV: 367.149 (65), 350.123 (13, C17H20NO7+), 349.137 (5, C17H21N2O6+), 332.110 (3, C17H18NO6+), 331.127 (2, C17H19N2O5+), 247.108 (14, C13H15N2O3+), 230.081 (7, C13H12NO3+), 229.097 (2, C13H13N2O2+), 205.097 (100, C11H13N2O2+), 188.070 (24, C11H10NO2+)	2
						-	-	-
A29	Kynurenic acid Hex	Amino acid derivative	-	C16H17NO8	1.91	190.05	[M+H-C6H10O5]+	m/z 190@20 eV: matches library spectrum METLIN ID 3845	2
						350.088	[M-H]-	m/z 350@10 eV: 350.089 (3), 306.097 (6, C15H16NO6-), 144.045 (100, C9H6NO-)
A30	Kynurenic acid	Amino acid derivative	3845	C10H7NO3	4.71	190.05	[M+H]+	m/z 190@20 eV: matches library spectrum METLIN ID 3845	1
						-	-
A31	Arginine	Amino acid	6322	C6H14N4O2	0.59	175.119	[M+H]+	m/z 175@10 eV: matches library spectrum METLIN ID 13	1
						-	-	-
A32	4-Guanidinobutanoic acid	Amino acid derivative		C5H11N2O3	0.75	146.092	[M+H]+	m/z 146@20 eV: matches library spectrum METLIN ID 4155	2
						-	-	-
A33	Lysine (Lys)	Amino acid	5962	C6H14N2O2	0.54	147.113	[M+H]+	m/z 147@10 eV: matches library spectrum METLIN ID 25	1
						-	-	-
A34	N6,N6,N6-Trimethyl Lys	Amino acid derivative	440121	C9H21N2O2+	0.55	189.16	[M]+	m/z 189@20 eV: 189.160 (1), 144.138 (2, C8H18NO+), 130.086 (11, C6H12NO2+), 85.065 (1, C5H9O+), 84.081 (100, C5H10N+), 67.054 (1, C5H7+), 60.081 (13, C3H10N+), 56.048 (1, C3H6N+)	2
						-	-
A35	Pyrosaccharopine	Amino acid derivative	101642997	C11H18N2O5	1.91	259.129	[M+H]+	m/z 259@10 eV: 259.129 (28), 242.101 (8, C11H16NO5+), 241.120 (3, C11H17N2O4+), 196.096 (23, C10H14NO3+), 150.090 (7, C9H12NO+), 130.086 (54, C6H12NO2+), 130.049 (41, C5H8NO3+), 127.049 (11, C5H7N2O2), 113.059 (5, C6H9O2+), 84.045 (20, C4H6NO+), 74.023 (100, C2H4NO2+)	2
						-	-	-
A36	Choline	Amino acid derivative	305	C5H14NO+	0.56	104.107	[M]+	m/z 104@10 eV: matches library spectrum METLIN ID 56	1
						-	-
A37	Phosphorylcholine	Amino acid derivative	1014	C5H15NO4P+	0.68	184.073	[M]+	m/z 184@10 eV: matches library spectrum METLIN ID 3318	2
						-	-
A38	Glycerophosphorylcholine	Amino acid derivative	823	C8H21NO6P+	0.58	258.11	[M]+	m/z 258@10 eV: matches library spectrum METLIN ID 370	2
						-	-
A39	N-Acetyltaurine	Amino acid derivative	159864	C4H9NO4S	0.70	-	-	-	2
						166.018	[M-H]-	m/z 166@20 eV: 166.016 (20), 124.006 (7, C2H6NO3S-), 106.980 (20, C2H3O3S-), 80.965 (15, HO3S-), 79.956 (100, O3S*-), 58.029 (4, C2H4NO-)
1 Preferred quantifier ion marked in bold.

## Sheet: Acids & Sugars
Supplemental Table 7i. Analytical data of annotated acids and sugars.
ID	Annotaion	Compound Class	Pubchem CID	Elemental Composition	Retention time	Quantifier Ion - m/z1	Quantifier Ion - type1	Fragment ions	Annotation Level	Comments
AS1	Succinic acid	Diacid	1110	C4H6O4	1.23	-	-	-	1
						117.019	[M-H]-	m/z 117@10 eV: matches library spectrum METLIN ID 114
AS2	Suberic acid	Diacid	10457	C8H14O4	8.07	-	-	-	1
						173.082	[M-H]-	m/z 173@10 eV: matches library spectrum METLIN ID 4243
AS3	Azelaic acid	Diacid	2266	C9H16O4	10.33	211.094	[M+Na]+	-	1
						187.098	[M-H]-	m/z 187@10 eV: matches library spectrum METLIN ID 5750
AS4	Malic acid	Hydroxy acid	525	C4H6O5	0.76	-	-	-	1
						133.014	[M-H]-	m/z 133@10 eV: matches library spectrum METLIN ID 118
AS5	Isocitric acid/Citric acid	Hydroxy acid	1198/311	C6H8O7	0.75-1.08	-	-	-	2	incomplete chromatographic separation between isocitric acid (first eluting) and citric acid
						191.02	[M-H]-	m/z 191@10 eV: matches library spectrum METLIN ID 3328 (isocitric acid) and library spectrum METLIN ID 124 (citric acid)
AS6	2-Isopropylmalic acid	Hydroxy acid	77	C7H12O5	4.77				2
						175.061	[M-H]-	m/z 175@10 eV: matches library spectrum METLIN ID 339
AS7	Quinic acid	Hydroxy acid	6508	C7H12O6	0.67	-	-	-	1
						191.056	[M-H]-	m/z 191@20 eV: matches library spectrum METLIN ID 3329
AS8	Dihexoses	Saccharide	-	C12H22O11	0.65-1.10	-	-	-	3	no or incomplete chromatographic separation between isomeric dihexoses
						341.109	[M-H]-	m/z 341@10 eV: matches library spectrum METLIN ID 137 of sucrose
AS9	Trihexoses	Saccharide	-	C18H32O16	0.65-1.10	-	-	-	3	no or incomplete chromatographic separation between isomeric trihexoses
						503.162	[M-H]-	m/z 503@20 eV: resembles experimental spectrum obtained from [M-H]- of authentic 1-kestose
AS10	Tetrahexoses	Saccharide	-	C24H42O21	0.65-1.10	-	-	-	3	no or incomplete chromatographic separation between isomeric tetrahexoses
						665.215	[M-H]-	m/z 665@20 eV: resembles experimental spectrum obtained from [M-H]- of authentic 1-nystose
AS11	Pentahexoses	Saccharide	-	C30H52O26	0.75-0.90	-	-	-	3	no or incomplete chromatographic separation between isomeric pentahexoses
						827.267	[M-H]-	m/z 827@20 eV: resembles experimental spectrum obtained from [M-H]- of authentic 1-Fructosylnystose
AS12	2,3,4-Trihydroxybutanoic acid	Sugar acid	439535	C4H8O5	0.64	-	-	-	3	no chromatographic separation between threonic/erythronic acid
						135.03	[M-H]-	m/z 135@10 eV: 135.029 (60), 117.018 (5, C4H5O4-), 89.024 (7, C3H5O3-), 87.008 (7, C3H3O3-), 75.008 (100, C2H3O3-), 71.014 (2, C3H3O2-), 59.013 (12, C2H3O2-), 56.997 (7, C2HO2-), 55.019 (2, C3H3O-), matches library spectrum METLIN ID 4244 of threonic acid
AS13	2,3,4,5-Tetrahydroxypentanoic acid (Pentonic acid)	Sugar acid	10264	C5H10O6	0.63	-	-	-	3	no chromatographic separation between isomeric pentonic acids
						165.041	[M-H]-	m/z 165@10 eV: 165.039 (100), 147.029 (3, C5H7O5-), 129.018 (11, C5H5O4-), 99.008 (3, C4H3O3-), 89.023 (2, C3H5O3-), 87.008 (2, C3H3O3-), 85.029 (1, C4H5O2-), 75.008 (77, C2H3O3-), 59.013 (6, C2H3O2-), 57.034 (2, C3H5O-), 56.998 (2, C2HO2-), 55.018 (3, C3H3O-)
AS14	2,3,4,5,6-Pentahydroxyhexanoic acid (Hexonic acid)	Sugar acid	604	C6H12O7	0.63	-	-	-	3	no chromatographic separation between isomeric hexonic acids
						195.051	[M-H]-	m/z 195@10 eV: 195.049 (100), 177.039 (4, C6H9O6-), 159.028 (4, C6H7O5-), 147.028 (2, C5H7O5-), 129.018 (18, C5H5O4-), 99.008 (7, C4H3O3-), 89.024 (3, C3H5O3-), 87.008 (6, C3H3O3-), 85.029 (3, C4H5O2-), 75.008 (27, C2H3O3-), 71.013 (2, C3H3O2-), 59.013 (7, C2H3O2-), 57.034 (2, C3H5O-), matches library spectrum METLIN ID 345 of gluconic acid
AS15	2,3,4,5-Tetrahydroxyadipic acid (Hexaric acid)	Sugar acid	607	C6H10O8	0.63	-	-	-	3	no chromatographic separation between isomeric hexaric acids
						209.03	[M-H]-	m/z 209@10 eV: 209.028 (69), 191.018 (38, C6H7O6-), 173.008 (3, C6H5O6-), 147.028 (2, C5H7O5-), 133.013 (12, C4H5O5-), 129.018 (9, C5H5O4-), 111.008 (5, C5H3O3-), 103.003 (3, C3H3O4-), 89.023 (7, C3H5O3-), 87.010 (2, C3H3O3-), 85.029 (100, C4H5O2-), 75.009 (2, C2H3O3-), 72.993 (2, C2HO3-), 71.013 (10, C3H3O2-), 59.013 (13, C2H3O2-), 57.033 (8, C3H5O-), matches library spectrum METLIN ID 3343 of g…
AS16	Hexonic acid methyl ester	Sugar acid derivative		C7H14O7	0.71	-	-	-	3
						209.067	[M-H]-	m/z 209@10 eV: 209.065 (100), 159.028 (5, C6H7O5-), 141.018 (2, C6H5O4-), 129.018 (17, C5H5O4-), 111.008 (2, C5H3O3-), 99.008 (2, C4H3O3-), 89.024 (2, C3H5O3-), 87.008 (10, C3H3O3-), 85.029 (34, C4H5O2-), 71.013 (2, C3H3O2-), 59.013 (8, C2H3O2-), 57.034 (7, C3H5O-)
AS17	Hexaric acid methyl ester	Sugar acid derivative		C7H12O8	0.71	-	-	-	3
						223.046	[M-H]-	m/z 223@10 eV: 223.044 (100), 205.033 (54, C7H9O7-), 187.023 (4, C7H7O6-), 161.043 (2, C6H9O5-), 147.029 (7, C5H7O5-), 129.018 (19, C5H5O4-), 111.007 (32, C5H3O3-), 101.024 (9, C4H5O3-), 87.008 (3, C3H3O3-), 85.029 (81, C4H5O2-), 83.013 (3, C4H3O2-), 71.012 (4, C3H3O2-), 59.013 (10, C2H3O2-), 57.034 (12, C3H5O-)
1 Preferred quantifier ion marked in bold.

## Sheet: Vitamins
Supplemental Table 7j. Analytical data of annotated vitamin derivatives.
ID	Annotaion	Compound Class	Pubchem CID	Elemental Composition	Retention time	Quantifier Ion - m/z1	Quantifier Ion - type1	Fragment ions	Annotation Level	Comments
V1	Pantothenic acid	B vitamins & derivatives	6613	C9H17NO5	2.92	220.118	[M+H]+	m/z 220@10 eV: matches library spectrum METLIN ID 241	1
						218.103	[M-H]-	-
V2	Pantothenic acid O-Hex	B vitamins & derivatives	-	C15H27NO10	3.46	404.153	[M+Na]+	-	2
						380.156	[M-H]-	m/z 380@30 eV: 380.156 (6), 308.134 (2, C12H22NO8-), 218.103 (1, C9H16NO5-), 200.093 (1, C9H14NO4-), 161.045 (1, C6H9O5-), 146.083 (100, C6H12NO3-), 128.072 (1, C6H10NO2-), 119.035 (3, C4H7O4-), 113.024 (4, C5H5O3-), 101.025 (8, C4H5O3-), 89.024 (13, C3H5O3-), 88.040 (5, C3H6NO2-), 71.014 (41, C3H3O2-), 59.014 (26, C2H3O2-)
V3	Thiamine	B vitamins & derivatives	1130	C17H17N4OS+	0.56	265.112	[M]+	m/z 265@10 eV: matches library spectrum METLIN ID 229	1
						263.097	[M-2H]-	m/z 263@10 eV: 263.096 (8), 233.086 (33), 147.067 (100)
V4	Pyridoxin O-Hex	B vitamins & derivatives	-	C14H21NO8	0.87	332.134	[M+H]+	m/z 332@20eV: 332.135 (10), 314.123 (16, C14H20NO7+), 170.081 (100, C8H12NO3+), 152.070 (97, C8H10NO2+), 136.075 (9, C8H10NO+), 134.060 (3, C8H8NO+), 127.040 (2, C6H7O3+), 108.081 (30, C7H10N+), 85.029 (4, C4H5O2+)	2
						-	-	-
V5	N-Methylnicotinic acid (Trigonelline)	B vitamins & derivatives	134606	C7H8NO2+	0.68	138.055	[M]+	m/z 138@20 eV: matches library spectrum METLIN ID 237	1	Corol et al., J. Agric. Food Chem., 2012, 60, 5471
						-	-	-
V6	Methylnicotinate	B vitamins & derivatives	7151	C7H7NO2	4.23	138.055	[M+H]+	m/z 138@20 eV: 138.055 (100), 108.044 (8, C6H6NO+), 106.028 (5, C6H4NO+), 80.049 (2, C5H6N+), 79.042 (9, C5H5N+.), 78.038 (71, C5H4N+), 59.012 (4, C2H3O2+)	1
						-	-	-
V7	Nicotinic acid riboside	B vitamins & derivatives	161234	C11H14NO6+	0.71	256.082	[M]+	m/z 256@10 eV: 256.083 (2), 133.050 (9, C5H9O4+), 124.040 (100, C6H6NO2+), 115.040 (2, C5H7O3+), 97.028 (2, C5H5O2+), 87.043 (2, C4H7O2+), 85.027 (2, C4H5O2+), 80.050 (1, C5H6N+), 73.029 (3, C3H5O2+), 61.028 (1, C2H5O2+), 55.018 (1, C3H3O+)	2
						-	-	-
V8	Nicotinic acid	B vitamins & derivatives	938	C6H5NO2	0.90	124.039	[M+H]+	m/z 124@20 eV: matches library spectrum METLIN ID 240	1
						-	-	-
V9	Lumichrome	B vitamins & derivatives	5326566	C12H10N4O2	10.31	243.088	[M+H]+	m/z 243@20 eV: matches library spectrum METLIN ID 64742	2
						241.073	-	-
V10	MeFox	B vitamins & derivatives	91864458	C20H23N7O7	3.58	474.173	[M+H]+	m/z 474@40 eV: 327.120 (100, C15H15N6O3+), 284.114 (37, C14H14N5O2+), 259.118 (13, C13H15N4O2+), 242.091 (4, C13H12N3O2+), 194.066 (2, C7H8N5O2+), 134.059 (4, C8H8NO+), 132.043 (19, C8H6NO+), 111.055 (3, C5H7N2O+)	2	Pyrazino-s-triazine derivative of 4a-hydroxy-5-methyl-tetrahydrofolate, Verlinde et al., J. Agric. Food Chem., 2009, 57, 6803; Fazili et al., J. Nutr., 2013, 143, 108.
						472.159	[M-H]-	-
1 Preferred quantifier ion marked in bold.
